# Supplementary material for: Identification problems of travelling snail species—new exotic introductions to tropical greenhouses in Gothenburg, Sweden (Gastropoda: Achatinellidae, Strobilopsidae, Helicarionidae)
Source: PeerJ. 2021 Apr 6;9:e11185. doi: 10.7717/peerj.11185 (PMC8034354; doi:10.7717/peerj.11185)
Supplement: Supplemental Information 2 [file peerj-09-11185-s002.fas]

>MW354514_16S_Tornatellides_cf_boeningi_Gothenburg
AGCTTATTGTTATAATTTATAATAAGTTATTTCTGCCCTGTGAAAATTTTTAACGGCCGC
AGTACTTTGACTGTGCTAAGGTAGCAAAATAATTAGGCTTTTAATTGGAGTCGGGAATGA
AAGAAATTTATAATGAGATACTGTCTTTATTTTATTTTTTAAAAATTACTTATATGGTGA
AAATTCCATTAAATAAACCAAAAGACGAGAAGACCCTAAGAATTATTAATCTAAGTAATT
ATTTTACTTTTTTTTTTGTTGGGGCAACATTAATTATAAAAATTAATTTAAATATTTCAC
TTAAGAAAATTTATTTAATAAGAAATAAATTACCTTAGGGATAACAGCATAATTATTATT
ATAGATTATGACCTCGATGTTGGACTAAGGAAAATATATAGTTAGCCATTATATATACA
